# Supplementary material for: Gut Microbiota Signatures in Gestational Anemia
Source: Front Cell Infect Microbiol. 2021 Feb 25;11:549678. doi: 10.3389/fcimb.2021.549678 (PMC7947918; doi:10.3389/fcimb.2021.549678)
Supplement: Supplementary file 2 [file Table_1.xlsx]

## Sheet: Table S1
Differential analysis using Wilcoxon rank-sum test between GA1 and HC1 on phylum level
	GA1	HC1	p.value	q.value
k__Bacteria;p__Firmicutes	0.749771	0.802758	0.562454	0.282382
k__Bacteria;p__Bacteroidetes	0.172127	0.113529	0.43888	0.275334
k__Bacteria;p__Actinobacteria	0.0549583	0.0500041	0.505525	0.27952
k__Bacteria;p__Proteobacteria	0.0156319	0.0235134	0.633809	0.292232
k__Bacteria;p__Verrucomicrobia	0.00383333	0.0058035	0.378799	0.270461
k__Bacteria;p__Tenericutes	0.00131944	0.000842593	0.304536	0.262195
k__Bacteria;p__Cyanobacteria	0.000944444	0.00207407	0.929319	0.377103
k__Archaea;p__Euryarchaeota	0.000638889	0.000636831	0.0770682	0.179568
k__Bacteria;p__Synergistetes	0.000493056	0.000191358	1	0.39447
k__Bacteria;p__Fusobacteria	0.000259259	0.000576132	0.4869	0.278454
k__Bacteria;__	2.08e-05	6.89e-05	0.201136	0.24274
k__Bacteria;p__Lentisphaerae	2.31e-06	0	0.140961	0.222028
k__Bacteria;p__TM7	0	2.06e-06	0.522895	0.280453

## Sheet: Table S2
Differential analysis using Wilcoxon rank-sum test between GA3 and HC3 on phylum level
	GA1	HC1	p.value	q.value
k__Archaea;p__Euryarchaeota	0.00203889	0.00380754	0.689295	0.193457
k__Bacteria;__	1.85e-05	1.88e-05	0.496932	0.187753
k__Bacteria;p__Actinobacteria	0.0671333	0.0658026	0.653777	0.192635
k__Bacteria;p__Bacteroidetes	0.149417	0.0966339	0.700166	0.193693
k__Bacteria;p__Cyanobacteria	0.00137778	0.000726191	0.408964	0.183581
k__Bacteria;p__Firmicutes	0.749591	0.814263	0.105794	0.135016
k__Bacteria;p__Fusobacteria	0.00106481	0.00100794	0.833389	0.222352
k__Bacteria;p__Proteobacteria	0.0236444	0.0135139	0.161512	0.153971
k__Bacteria;p__Synergistetes	8.33e-05	9.72e-05	0.575041	0.190486
k__Bacteria;p__TM7	0	2.98e-06	0.479239	0.187023
k__Bacteria;p__Tenericutes	0.0015537	0.00225992	0.188881	0.160157
k__Bacteria;p__Verrucomicrobia	0.00407778	0.00185318	0.546403	0.189566
k__Bacteria;p__WPS-2	0	1.29e-05	0.479239	0.187023

## Sheet: Table S3
Differential analysis using Wilcoxon rank-sum test between GA1 and HC1 on genus level
	GA1	HC1	p.value	q.value
k__Bacteria;p__Firmicutes;c__Bacilli;o__Turicibacterales;f__Turicibacteraceae;g__Turicibacter	0.00087963	0.000325103	0.032896	0.149358
k__Bacteria;p__Firmicutes;c__Clostridia;o__Clostridiales;f__Lachnospiraceae;g__Oribacterium	1.16e-05	0	0.0344059	0.154819
k__Bacteria;p__Firmicutes;c__Clostridia;o__Clostridiales;f__[Tissierellaceae];g__Parvimonas	5.32e-05	8.23e-06	0.0359566	0.160326
k__Bacteria;p__Firmicutes;c__Clostridia;o__Clostridiales;f__Ruminococcaceae;g__Anaerotruncus	7.64e-05	1.95e-05	0.0439016	0.187045
k__Bacteria;p__Firmicutes;c__Clostridia;o__Clostridiales;f__Clostridiaceae;g__SMB53	0.000553	9.88e-05	0.061626	0.238858
k__Bacteria;p__Firmicutes;c__Clostridia;o__Clostridiales;f__Lachnospiraceae;g__Dorea	0.0125602	0.0213148	0.0714508	0.263741
k__Archaea;p__Euryarchaeota;c__Methanobacteria;o__Methanobacteriales;f__Methanobacteriaceae;g__Methanobrevibacter	0.000548611	0.000633745	0.0743205	0.270568
k__Bacteria;p__Bacteroidetes;c__Bacteroidia;o__Bacteroidales;f__[Odoribacteraceae];g__Odoribacter	0.000481482	0.00017284	0.0816664	0.287217
k__Bacteria;p__Proteobacteria;c__Alphaproteobacteria;o__Rickettsiales;f__mitochondria;__	3.01e-05	0.000174	0.0942672	0.31329
k__Bacteria;p__Firmicutes;c__Clostridia;o__Clostridiales;f__Ruminococcaceae;__	0.0169722	0.0231224	0.0976084	0.319729
k__Bacteria;p__Firmicutes;c__Bacilli;o__Lactobacillales;f__Streptococcaceae;g__Streptococcus	0.0201366	0.0341986	0.10209	0.328081
k__Bacteria;p__Bacteroidetes;c__Bacteroidia;o__Bacteroidales;f__S24-7;g__	0.00334491	0.000483539	0.108402	0.339319
k__Bacteria;p__Firmicutes;c__Erysipelotrichi;o__Erysipelotrichales;f__Erysipelotrichaceae;g__Coprobacillus	0.000512	3.29e-05	0.124127	0.364937
k__Bacteria;p__Bacteroidetes;c__Bacteroidia;o__Bacteroidales;f__Bacteroidaceae;__	2.55e-05	0	0.140961	0.389123
k__Bacteria;p__Bacteroidetes;c__Flavobacteriia;o__Flavobacteriales;f__[Weeksellaceae];g__Elizabethkingia	4.63e-06	0	0.140961	0.389123
k__Bacteria;p__Firmicutes;c__Bacilli;o__Lactobacillales;f__Aerococcaceae;g__Aerococcus	4.63e-05	0	0.140961	0.389123
k__Bacteria;p__Firmicutes;c__Bacilli;o__Lactobacillales;f__Enterococcaceae;g__Vagococcus	4.63e-05	0	0.140961	0.389123
k__Bacteria;p__Firmicutes;c__Bacilli;o__Lactobacillales;f__Lactobacillaceae;g__Pediococcus	2.08e-05	0	0.140961	0.389123
k__Bacteria;p__Lentisphaerae;c__[Lentisphaeria];o__Victivallales;f__Victivallaceae;g__Victivallis	2.31e-06	0	0.140961	0.389123
k__Bacteria;p__Proteobacteria;c__Alphaproteobacteria;o__Rhizobiales;__;__	1.16e-05	0	0.140961	0.389123
k__Bacteria;p__Proteobacteria;c__Alphaproteobacteria;o__Rhizobiales;f__Brucellaceae;g__Ochrobactrum	2.31e-06	0	0.140961	0.389123
k__Bacteria;p__Proteobacteria;c__Alphaproteobacteria;o__Rhizobiales;f__Rhizobiaceae;g__Shinella	2.31e-05	0	0.140961	0.389123
k__Bacteria;p__Proteobacteria;c__Alphaproteobacteria;o__Rhodobacterales;f__Rhodobacteraceae;g__Paracoccus	9.26e-06	0	0.140961	0.389123
k__Bacteria;p__Proteobacteria;c__Alphaproteobacteria;o__Sphingomonadales;f__;g__	6.94e-06	0	0.140961	0.389123
k__Bacteria;p__Proteobacteria;c__Gammaproteobacteria;o__Pseudomonadales;f__Moraxellaceae;g__Psychrobacter	2.31e-06	0	0.140961	0.389123
k__Bacteria;p__Proteobacteria;c__Gammaproteobacteria;o__Xanthomonadales;f__Xanthomonadaceae;g__Stenotrophomonas	1.16e-05	0	0.140961	0.389123
k__Bacteria;p__Tenericutes;c__RF3;o__ML615J-28;f__;g__	4.63e-06	0	0.140961	0.389123
k__Bacteria;p__Firmicutes;c__Clostridia;o__Clostridiales;f__Peptostreptococcaceae;g__	0.0059375	0.00254733	0.144157	0.393385
k__Bacteria;p__Firmicutes;c__Clostridia;o__Clostridiales;f__Eubacteriaceae;g__Anaerofustis	4.4e-05	2.16e-05	0.145033	0.394536
k__Bacteria;p__Bacteroidetes;c__Bacteroidia;o__Bacteroidales;f__[Barnesiellaceae];g__	0.000650463	0.000237654	0.148188	0.398622
k__Bacteria;p__Actinobacteria;c__Coriobacteriia;o__Coriobacteriales;f__Coriobacteriaceae;__	0.00049537	0.00111728	0.14822	0.398664
k__Bacteria;p__Firmicutes;c__Clostridia;o__Clostridiales;f__Ruminococcaceae;g__Butyricicoccus	0.00672222	0.00883848	0.149881	0.400778
k__Bacteria;p__Actinobacteria;c__Actinobacteria;o__Actinomycetales;f__Corynebacteriaceae;g__Corynebacterium	1.62e-05	7.2e-06	0.153295	0.405049
k__Bacteria;p__Firmicutes;c__Bacilli;o__Lactobacillales;f__Leuconostocaceae;g__Weissella	0.00015	1.54e-05	0.177518	0.432834
k__Bacteria;p__Firmicutes;c__Erysipelotrichi;o__Erysipelotrichales;f__Erysipelotrichaceae;g__Catenibacterium	0.000543982	0.000115226	0.177518	0.432834
k__Bacteria;p__Synergistetes;c__Synergistia;o__Synergistales;f__Dethiosulfovibrionaceae;g__Pyramidobacter	0	5.97e-05	0.178515	0.433886
k__Bacteria;p__Bacteroidetes;c__Bacteroidia;o__Bacteroidales;f__Porphyromonadaceae;g__Parabacteroides	0.00236574	0.00194342	0.181321	0.436811
k__Bacteria;p__Actinobacteria;c__Actinobacteria;o__Actinomycetales;f__Actinomycetaceae;g__	1.16e-05	3.09e-06	0.182773	0.438304
k__Bacteria;p__Firmicutes;c__Clostridia;o__Clostridiales;f__Veillonellaceae;g__Mitsuokella	0.000224537	0.000288066	0.188193	0.443761
k__Bacteria;p__Actinobacteria;c__Coriobacteriia;o__Coriobacteriales;f__Coriobacteriaceae;g__Enterococcus	4.4e-05	9.26e-06	0.191649	0.447147
k__Bacteria;p__Firmicutes;c__Clostridia;o__Clostridiales;f__Peptostreptococcaceae;__	0.00144444	0.000897119	0.193841	0.449257
k__Bacteria;p__Synergistetes;c__Synergistia;o__Synergistales;f__Synergistaceae;g__Synergistes	0.000181	6.58e-05	0.19736	0.452587
k__Bacteria;p__Actinobacteria;c__Actinobacteria;o__Actinomycetales;f__Micrococcaceae;g__Rothia	0.000789352	0.00121502	0.198804	0.453934
k__Bacteria;__;__;__;__;__	2.08e-05	6.89e-05	0.201136	0.456827
k__Bacteria;p__Firmicutes;c__Clostridia;o__Clostridiales;f__Lachnospiraceae;g__[Ruminococcus]	0.0254699	0.0359146	0.201425	0.457182
k__Bacteria;p__Firmicutes;c__Clostridia;o__Clostridiales;f__Peptococcaceae;g__	8.8e-05	2.67e-05	0.207225	0.464236
k__Bacteria;p__Firmicutes;c__Clostridia;o__Clostridiales;f__Dehalobacteriaceae;g__Dehalobacterium	3.47e-05	1.34e-05	0.213499	0.471662
k__Bacteria;p__Bacteroidetes;c__Bacteroidia;o__Bacteroidales;f__Rikenellaceae;g__	0.000192	5.14e-05	0.214005	0.472251
k__Bacteria;p__Firmicutes;c__Clostridia;o__Clostridiales;f__Veillonellaceae;g__Acidaminococcus	0.00139583	0.000869342	0.220421	0.479619
k__Bacteria;p__Proteobacteria;c__Betaproteobacteria;o__Burkholderiales;f__Oxalobacteraceae;g__Oxalobacter	2.31e-06	2.88e-05	0.221154	0.480447
k__Bacteria;p__Bacteroidetes;c__Bacteroidia;o__Bacteroidales;f__[Paraprevotellaceae];g__Paraprevotella	0.0039838	0.00141461	0.227604	0.487627
k__Bacteria;p__Bacteroidetes;c__Bacteroidia;o__Bacteroidales;f__[Odoribacteraceae];g__Butyricimonas	0.000176	3.4e-05	0.243367	0.504366
k__Bacteria;p__Proteobacteria;c__Gammaproteobacteria;o__Enterobacteriales;f__Enterobacteriaceae;__	0.0093588	0.0166337	0.252964	0.514031
k__Bacteria;p__Firmicutes;c__Clostridia;o__Clostridiales;f__Veillonellaceae;g__Veillonella	0.00177778	0.00472119	0.259	0.519919
k__Bacteria;p__Bacteroidetes;c__Bacteroidia;o__Bacteroidales;f__Rikenellaceae;g__Alistipes	0.00141435	0.000691358	0.267519	0.527991
k__Bacteria;p__Proteobacteria;c__Deltaproteobacteria;o__Desulfovibrionales;f__Desulfovibrionaceae;g__Bilophila	0.00146991	0.00119033	0.279503	0.538898
k__Bacteria;p__Bacteroidetes;c__Bacteroidia;o__Bacteroidales;f__Rikenellaceae;__	0.00031	9.98e-05	0.296468	0.553502
k__Bacteria;p__Firmicutes;c__Bacilli;o__Lactobacillales;f__Leuconostocaceae;__	0.00012037	0.000811728	0.297334	0.554223
k__Bacteria;p__Actinobacteria;c__Coriobacteriia;o__Coriobacteriales;f__Coriobacteriaceae;g__Atopobium	2.08e-05	3.19e-05	0.303712	0.55946
k__Bacteria;p__Actinobacteria;c__Coriobacteriia;o__Coriobacteriales;f__Coriobacteriaceae;g__	0.00190046	0.00370062	0.305425	0.560846
k__Bacteria;p__Actinobacteria;c__Coriobacteriia;o__Coriobacteriales;f__Coriobacteriaceae;g__Slackia	0.00162037	0.000538066	0.308044	0.562948
k__Bacteria;p__Firmicutes;c__Clostridia;o__Clostridiales;f__Lachnospiraceae;g__Lachnospira	0.0219028	0.0184434	0.316547	0.569635
k__Bacteria;p__Tenericutes;c__Mollicutes;o__RF39;f__;g__	0.00131481	0.000842593	0.316704	0.569757
k__Bacteria;p__Firmicutes;c__Erysipelotrichi;o__Erysipelotrichales;f__Erysipelotrichaceae;g__Clostridium	0.00043287	0.000778807	0.322606	0.574277
k__Bacteria;p__Firmicutes;c__Bacilli;o__Lactobacillales;f__Enterococcaceae;g__Enterococcus	0.000229167	0.000210905	0.343921	0.58984
k__Bacteria;p__Actinobacteria;c__Actinobacteria;o__Bifidobacteriales;f__Bifidobacteriaceae;g__Gardnerella	0	1.23e-05	0.352815	0.596002
k__Bacteria;p__Actinobacteria;c__Coriobacteriia;o__Coriobacteriales;f__Coriobacteriaceae;g__Paraeggerthella	0	4.84e-05	0.352815	0.596002
k__Bacteria;p__Bacteroidetes;__;__;__;__	0	9.26e-06	0.352815	0.596002
k__Bacteria;p__Firmicutes;c__Clostridia;o__Clostridiales;f__Lachnospiraceae;g__Pseudobutyrivibrio	0	1.75e-05	0.352815	0.596002
k__Bacteria;p__Firmicutes;c__Clostridia;o__Clostridiales;f__Peptostreptococcaceae;g__[Clostridium]	0	6.17e-06	0.352815	0.596002
k__Bacteria;p__Firmicutes;c__Clostridia;o__Clostridiales;f__[Tissierellaceae];g__ph2	0	5.14e-06	0.352815	0.596002
k__Bacteria;p__Proteobacteria;c__Gammaproteobacteria;o__Pasteurellales;f__Pasteurellaceae;__	0.00137037	0.00183025	0.371727	0.60851
k__Bacteria;p__Firmicutes;c__Clostridia;o__Clostridiales;f__[Mogibacteriaceae];g__	0.00087963	0.00164506	0.374423	0.610229
k__Bacteria;p__Verrucomicrobia;c__Verrucomicrobiae;o__Verrucomicrobiales;f__Verrucomicrobiaceae;g__Akkermansia	0.00383333	0.0058035	0.378799	0.61299
k__Bacteria;p__Firmicutes;c__Clostridia;o__Clostridiales;f__Christensenellaceae;g__Christensenella	0.000102	6.89e-05	0.381757	0.614833
k__Bacteria;p__Actinobacteria;c__Coriobacteriia;o__Coriobacteriales;f__Coriobacteriaceae;g__Eggerthella	0.000664352	0.00109362	0.387082	0.618109
k__Bacteria;p__Firmicutes;c__Clostridia;o__Clostridiales;f__Ruminococcaceae;g__Faecalibacterium	0.119424	0.142258	0.389384	0.619508
k__Bacteria;p__Proteobacteria;c__Deltaproteobacteria;o__Desulfovibrionales;f__Desulfovibrionaceae;g__Desulfovibrio	0.000736111	0.000461934	0.402935	0.627537
k__Bacteria;p__Bacteroidetes;c__Bacteroidia;o__Bacteroidales;f__[Paraprevotellaceae];g__	0.000125	7.82e-05	0.403421	0.627819
k__Bacteria;p__Firmicutes;c__Erysipelotrichi;o__Erysipelotrichales;f__Erysipelotrichaceae;g__Bulleidia	7.87e-05	5.35e-05	0.412156	0.632811
k__Bacteria;p__Firmicutes;c__Clostridia;o__Clostridiales;f__Lachnospiraceae;g__Clostridium	0.00333333	0.00385391	0.41246	0.632982
k__Bacteria;p__Actinobacteria;c__Coriobacteriia;o__Coriobacteriales;f__Coriobacteriaceae;g__Adlercreutzia	0.000775463	0.00213477	0.423464	0.639077
k__Bacteria;p__Firmicutes;c__Clostridia;o__Clostridiales;f__[Mogibacteriaceae];g__Mogibacterium	6.94e-06	5.14e-06	0.427732	0.641387
k__Bacteria;p__Proteobacteria;c__Betaproteobacteria;o__Burkholderiales;f__Alcaligenaceae;g__Sutterella	0.00234954	0.00250514	0.428823	0.641973
k__Bacteria;p__Firmicutes;c__Clostridia;o__Clostridiales;f__Ruminococcaceae;g__Clostridium	0.000403	6.69e-05	0.449864	0.652906
k__Bacteria;p__Firmicutes;c__Erysipelotrichi;o__Erysipelotrichales;f__Erysipelotrichaceae;g__[Eubacterium]	0.00114583	0.00293621	0.464139	0.659951
k__Bacteria;p__Firmicutes;c__Clostridia;o__Clostridiales;f__Lachnospiraceae;g__Anaerostipes	0.00560417	0.00363374	0.466926	0.661293
k__Bacteria;p__Firmicutes;c__Clostridia;o__Clostridiales;f__Lachnospiraceae;g__Blautia	0.0836065	0.085929	0.471559	0.663501
k__Bacteria;p__Firmicutes;c__Clostridia;o__Clostridiales;f__Veillonellaceae;__	0.000412037	0.000545268	0.508223	0.680009
k__Bacteria;p__Firmicutes;c__Clostridia;o__Clostridiales;f__Veillonellaceae;g__Megamonas	0.041412	0.0290741	0.509274	0.680458
k__Bacteria;p__Actinobacteria;c__Actinobacteria;o__Actinomycetales;f__Actinomycetaceae;g__Mobiluncus	0	1.03e-06	0.522895	0.68617
k__Bacteria;p__Bacteroidetes;c__Bacteroidia;o__Bacteroidales;f__;g__	0	1.54e-05	0.522895	0.68617
k__Bacteria;p__Bacteroidetes;c__Bacteroidia;o__Bacteroidales;f__Rikenellaceae;g__human	0	4.12e-06	0.522895	0.68617
k__Bacteria;p__Bacteroidetes;c__Bacteroidia;o__Bacteroidales;f__[Paraprevotellaceae];__	0	5.04e-05	0.522895	0.68617
k__Bacteria;p__Bacteroidetes;c__Sphingobacteriia;o__Sphingobacteriales;f__Sphingobacteriaceae;g__Sphingobacterium	0	1.03e-06	0.522895	0.68617
k__Bacteria;p__Firmicutes;c__Bacilli;__;__;__	0	5.14e-06	0.522895	0.68617
k__Bacteria;p__Firmicutes;c__Clostridia;o__Clostridiales;f__Peptostreptococcaceae;g__Peptostreptococcus	0	2.06e-06	0.522895	0.68617
k__Bacteria;p__Firmicutes;c__Clostridia;o__Clostridiales;f__Veillonellaceae;g__Selenomonas	0	2.06e-06	0.522895	0.68617
k__Bacteria;p__Firmicutes;c__Erysipelotrichi;o__Erysipelotrichales;f__Erysipelotrichaceae;g__Sharpea	0	0.000159465	0.522895	0.68617
k__Bacteria;p__Fusobacteria;c__Fusobacteriia;o__Fusobacteriales;f__Fusobacteriaceae;g__	0	5.76e-05	0.522895	0.68617
k__Bacteria;p__Fusobacteria;c__Fusobacteriia;o__Fusobacteriales;f__Leptotrichiaceae;g__Sneathia	0	2.06e-06	0.522895	0.68617
k__Bacteria;p__Proteobacteria;c__Alphaproteobacteria;o__Rhizobiales;f__Bradyrhizobiaceae;__	0	1.03e-06	0.522895	0.68617
k__Bacteria;p__Proteobacteria;c__Alphaproteobacteria;o__Rhizobiales;f__Hyphomicrobiaceae;g__Stappia	0	2.06e-06	0.522895	0.68617
k__Bacteria;p__Proteobacteria;c__Alphaproteobacteria;o__Rhizobiales;f__Methylobacteriaceae;__	0	1.03e-06	0.522895	0.68617
k__Bacteria;p__Proteobacteria;c__Alphaproteobacteria;o__Rhizobiales;f__Methylobacteriaceae;g__Methylobacterium	0	1.03e-06	0.522895	0.68617
k__Bacteria;p__Proteobacteria;c__Gammaproteobacteria;o__Aeromonadales;f__Succinivibrionaceae;g__Succinatimonas	0	5.14e-06	0.522895	0.68617
k__Bacteria;p__Proteobacteria;c__Gammaproteobacteria;o__Pasteurellales;f__Pasteurellaceae;g__Aggregatibacter	0	1.44e-05	0.522895	0.68617
k__Bacteria;p__Proteobacteria;c__Gammaproteobacteria;o__Pseudomonadales;f__Moraxellaceae;g__Acinetobacter	0	1.03e-06	0.522895	0.68617
k__Bacteria;p__Synergistetes;c__Synergistia;o__Synergistales;f__Dethiosulfovibrionaceae;g__TG5	0	1.03e-06	0.522895	0.68617
k__Bacteria;p__Synergistetes;c__Synergistia;o__Synergistales;f__Synergistaceae;g__	0	5.14e-06	0.522895	0.68617
k__Bacteria;p__TM7;c__TM7-3;o__;f__;g__	0	2.06e-06	0.522895	0.68617
k__Bacteria;p__Firmicutes;c__Clostridia;o__Clostridiales;f__Clostridiaceae;g__Clostridium	0.00201852	0.00151646	0.53061	0.689315
k__Bacteria;p__Firmicutes;c__Clostridia;o__Clostridiales;f__Clostridiaceae;g__	0.000539352	0.000233539	0.532695	0.690154
k__Bacteria;p__Firmicutes;c__Erysipelotrichi;o__Erysipelotrichales;f__Erysipelotrichaceae;g__Holdemania	0.000102	9.67e-05	0.533483	0.69047
k__Bacteria;p__Firmicutes;c__Clostridia;o__Clostridiales;f__Lachnospiraceae;g__Roseburia	0.0711898	0.072249	0.551545	0.697541
k__Archaea;p__Euryarchaeota;c__Methanobacteria;o__Methanobacteriales;f__Methanobacteriaceae;g__Methanosphaera	9.03e-05	3.09e-06	0.553135	0.698148
k__Bacteria;p__Actinobacteria;c__Actinobacteria;o__Bifidobacteriales;f__Bifidobacteriaceae;g__Scardovia	1.39e-05	4.12e-06	0.553135	0.698148
k__Bacteria;p__Proteobacteria;c__Alphaproteobacteria;o__RF32;f__;g__	2.08e-05	8.23e-06	0.553135	0.698148
k__Bacteria;p__Proteobacteria;c__Alphaproteobacteria;o__Rickettsiales;f__mitochondria;g__Malus	2.31e-05	2.06e-06	0.553135	0.698148
k__Bacteria;p__Proteobacteria;c__Epsilonproteobacteria;o__Campylobacterales;f__Campylobacteraceae;g__Campylobacter	1.16e-05	1.03e-06	0.553135	0.698148
k__Bacteria;p__Firmicutes;c__Clostridia;o__Clostridiales;f__Ruminococcaceae;g__Gemmiger	0.0219514	0.0332222	0.562133	0.701537
k__Bacteria;p__Bacteroidetes;c__Bacteroidia;o__Bacteroidales;__;__	4.63e-06	0.000753	0.579899	0.708012
k__Bacteria;p__Firmicutes;c__Bacilli;o__Bacillales;f__Staphylococcaceae;g__Staphylococcus	1.85e-05	0.000434	0.579899	0.708012
k__Bacteria;p__Firmicutes;c__Bacilli;o__Lactobacillales;f__Enterococcaceae;__	7.41e-05	8.23e-05	0.579899	0.708012
k__Bacteria;p__Firmicutes;c__Bacilli;o__Lactobacillales;f__Lactobacillaceae;__	2.78e-05	0.000112	0.579899	0.708012
k__Bacteria;p__Firmicutes;c__Bacilli;o__Lactobacillales;f__Lactobacillaceae;g__Lactobacillus	0.00190509	0.00174691	0.634189	0.726162
k__Bacteria;p__Firmicutes;c__Clostridia;o__Clostridiales;f__Lachnospiraceae;g__	0.00735417	0.00491872	0.648381	0.730541
k__Bacteria;p__Firmicutes;c__Clostridia;o__Clostridiales;f__Veillonellaceae;g__Phascolarctobacterium	0.0237361	0.0203982	0.680694	0.740007
k__Bacteria;p__Firmicutes;c__Bacilli;o__Lactobacillales;__;__	0.000310185	0.000196502	0.703503	0.746298
k__Bacteria;p__Fusobacteria;c__Fusobacteriia;o__Fusobacteriales;f__Fusobacteriaceae;g__Fusobacterium	7.18e-05	0.000343	0.717326	0.749964
k__Bacteria;p__Cyanobacteria;c__Chloroplast;o__Streptophyta;f__;g__	0.000768519	0.00159465	0.725403	0.752058
k__Bacteria;p__Firmicutes;c__Bacilli;o__Lactobacillales;f__Leuconostocaceae;g__Leuconostoc	0.000102	7.92e-05	0.744499	0.756872
k__Bacteria;p__Firmicutes;c__Clostridia;o__Clostridiales;f__Lachnospiraceae;__	0.0960949	0.0943879	0.765917	0.762053
k__Bacteria;p__Firmicutes;c__Clostridia;o__Clostridiales;f__Peptococcaceae;g__Peptococcus	0.000132	7.61e-05	0.797169	0.769228
k__Bacteria;p__Firmicutes;c__Clostridia;o__Clostridiales;f__[Tissierellaceae];g__WAL_1855D	4.63e-06	4.22e-05	0.798795	0.76959
k__Bacteria;p__Firmicutes;c__Clostridia;o__Clostridiales;f__Ruminococcaceae;g__Oscillospira	0.0107106	0.00804424	0.807536	0.771514
k__Bacteria;p__Firmicutes;c__Clostridia;o__Clostridiales;f__Eubacteriaceae;g__Pseudoramibacter_Eubacterium	0.000215278	0.000294239	0.813664	0.772844
k__Bacteria;p__Actinobacteria;c__Actinobacteria;o__Actinomycetales;f__Actinomycetaceae;g__Actinomyces	0.000555556	0.000520576	0.81909	0.774008
k__Bacteria;p__Firmicutes;c__Clostridia;o__Clostridiales;f__[Tissierellaceae];g__Anaerococcus	1.39e-05	2.26e-05	0.82074	0.77436
k__Bacteria;p__Firmicutes;c__Clostridia;o__Clostridiales;f__Lachnospiraceae;g__Lactonifactor	2.55e-05	1.03e-05	0.823835	0.775017
k__Bacteria;p__Bacteroidetes;c__Bacteroidia;o__Bacteroidales;f__Bacteroidaceae;g__Bacteroides	0.0860394	0.0668879	0.824363	0.775129
k__Bacteria;p__Firmicutes;c__Clostridia;o__Clostridiales;f__[Tissierellaceae];g__Peptoniphilus	2.78e-05	4.01e-05	0.83764	0.777902
k__Bacteria;p__Firmicutes;c__Bacilli;o__Lactobacillales;f__Streptococcaceae;g__Lactococcus	0.000365741	0.000768519	0.837871	0.777949
k__Bacteria;p__Actinobacteria;c__Actinobacteria;o__Bifidobacteriales;f__Bifidobacteriaceae;g__Bifidobacterium	0.0262824	0.0256718	0.841168	0.778627
k__Bacteria;p__Bacteroidetes;c__Bacteroidia;o__Bacteroidales;f__[Barnesiellaceae];__	9.26e-06	5.14e-06	0.842834	0.778968
k__Bacteria;p__Firmicutes;c__Clostridia;o__Clostridiales;f__Clostridiaceae;__	3.7e-05	1.34e-05	0.842841	0.778969
k__Bacteria;p__Firmicutes;c__Clostridia;o__Clostridiales;f__;g__	0.00808102	0.00997634	0.854477	0.781321
k__Bacteria;p__Bacteroidetes;c__Bacteroidia;o__Bacteroidales;f__[Paraprevotellaceae];g__[Prevotella]	0.0060625	0.00280556	0.860507	0.78252
k__Bacteria;p__Bacteroidetes;c__Bacteroidia;o__Bacteroidales;f__Prevotellaceae;g__Prevotella	0.0669306	0.037786	0.861399	0.782696
k__Bacteria;p__Firmicutes;c__Clostridia;o__Clostridiales;__;__	0.0204167	0.01875	0.870994	0.784574
k__Bacteria;p__Firmicutes;c__Clostridia;o__Clostridiales;f__Lachnospiraceae;g__Coprococcus	0.0213727	0.0223076	0.879528	0.786218
k__Bacteria;p__Fusobacteria;c__Fusobacteriia;o__Fusobacteriales;f__Fusobacteriaceae;__	0.0001875	0.000173868	0.883472	0.786969
k__Bacteria;p__Synergistetes;c__Synergistia;o__Synergistales;f__Synergistaceae;g__Cloacibacillus	0.000243	3.91e-05	0.888196	0.787862
k__Bacteria;p__Proteobacteria;c__Gammaproteobacteria;o__Pasteurellales;f__Pasteurellaceae;g__Haemophilus	0.000155093	0.000219136	0.904407	0.790869
k__Bacteria;p__Firmicutes;c__Bacilli;o__Gemellales;f__Gemellaceae;__	8.1e-05	6.48e-05	0.905484	0.791066
k__Bacteria;p__Bacteroidetes;c__Bacteroidia;o__Bacteroidales;f__Porphyromonadaceae;g__Porphyromonas	6.94e-06	4.12e-06	0.909452	0.791787
k__Bacteria;p__Proteobacteria;c__Betaproteobacteria;o__Burkholderiales;f__Comamonadaceae;__	6.94e-06	2.06e-06	0.909452	0.791787
k__Bacteria;p__Firmicutes;c__Clostridia;o__Clostridiales;f__Peptococcaceae;g__rc4-4	6.94e-05	9.26e-06	0.909457	0.791788
k__Bacteria;p__Synergistetes;c__Synergistia;o__Synergistales;f__Synergistaceae;__	6.94e-05	2.06e-05	0.909457	0.791788
k__Bacteria;p__Cyanobacteria;c__4C0d-2;o__YS2;f__;g__	0.000175926	0.000479424	0.916029	0.792973
k__Bacteria;p__Actinobacteria;c__Coriobacteriia;o__Coriobacteriales;f__Coriobacteriaceae;g__Collinsella	0.0217685	0.0138951	0.926547	0.794841
k__Bacteria;p__Firmicutes;c__Clostridia;o__Clostridiales;f__[Tissierellaceae];g__1-68	4.63e-06	1.85e-05	0.935258	0.796363
k__Bacteria;p__Firmicutes;c__Clostridia;o__Clostridiales;f__[Tissierellaceae];g__Finegoldia	4.63e-06	5.14e-06	0.935258	0.796363
k__Bacteria;p__Firmicutes;c__Clostridia;o__Clostridiales;f__Lachnospiraceae;g__Lachnobacterium	0.00075	0.00294033	0.945012	0.79804
k__Bacteria;p__Firmicutes;c__Erysipelotrichi;o__Erysipelotrichales;f__Erysipelotrichaceae;g__	0.00947685	0.0069321	0.952348	0.799284
k__Bacteria;p__Firmicutes;c__Clostridia;o__Clostridiales;f__Veillonellaceae;g__Dialister	0.0143866	0.0244578	0.955549	0.799821
k__Bacteria;p__Firmicutes;c__Clostridia;o__Clostridiales;f__Ruminococcaceae;g__	0.00821296	0.011251	0.959262	0.800441
k__Bacteria;p__Firmicutes;c__Clostridia;o__Clostridiales;f__Lachnospiraceae;g__Butyrivibrio	3.94e-05	0.000316	0.961128	0.800752
k__Bacteria;p__Proteobacteria;c__Deltaproteobacteria;o__Desulfovibrionales;f__Desulfovibrionaceae;g__	6.94e-06	2.47e-05	0.961128	0.800752
k__Bacteria;p__Proteobacteria;c__Gammaproteobacteria;o__Aeromonadales;f__Succinivibrionaceae;g__Succinivibrio	2.31e-05	0.000406	0.961128	0.800752
k__Bacteria;p__Firmicutes;c__Clostridia;o__Clostridiales;f__Christensenellaceae;g__	0.00106713	0.000273663	0.967356	0.80178
k__Bacteria;p__Firmicutes;c__Clostridia;o__Clostridiales;f__Veillonellaceae;g__Megasphaera	0.0116574	0.00827469	0.969814	0.802183
k__Bacteria;p__Firmicutes;c__Clostridia;__;__;__	1.62e-05	7.82e-05	0.976647	0.803295
k__Bacteria;p__Firmicutes;c__Clostridia;o__Clostridiales;f__Ruminococcaceae;g__Ruminococcus	0.0423843	0.034216	0.982725	0.804273

## Sheet: Table S4
Differential analysis using Wilcoxon rank-sum test between GA3 and HC3 on genus level
	GA3	HC3	p.value	q.value
k__Bacteria;p__Actinobacteria;c__Coriobacteriia;o__Coriobacteriales;f__Coriobacteriaceae;g__Adlercreutzia	0.000609259	0.00240278	0.000824544	0.00340288
k__Bacteria;p__Firmicutes;c__Clostridia;o__Clostridiales;f__Ruminococcaceae;g__Gemmiger	0.0142	0.0471577	0.00149998	0.00600405
k__Bacteria;p__Firmicutes;c__Clostridia;o__Clostridiales;f__Lachnospiraceae;g__Anaerostipes	0.00181482	0.0050873	0.00184743	0.00728205
k__Bacteria;p__Actinobacteria;c__Coriobacteriia;o__Coriobacteriales;f__Coriobacteriaceae;g__Atopobium	7.04e-05	1.39e-05	0.00260487	0.00999744
k__Bacteria;p__Firmicutes;c__Clostridia;o__Clostridiales;f__Ruminococcaceae;__	0.01335	0.0221954	0.0260896	0.0865371
k__Bacteria;p__Firmicutes;c__Clostridia;o__Clostridiales;f__;g__	0.00807778	0.0146726	0.0272146	0.0896853
k__Bacteria;p__Firmicutes;c__Clostridia;o__Clostridiales;f__Clostridiaceae;g__	0.000990741	0.000175595	0.0300374	0.0974086
k__Bacteria;p__Firmicutes;c__Clostridia;o__Clostridiales;f__[Mogibacteriaceae];g__	0.000844444	0.00117361	0.0308127	0.0994868
k__Bacteria;p__Firmicutes;c__Clostridia;o__Clostridiales;f__Ruminococcaceae;g__Ruminococcus	0.0334815	0.0455476	0.0324723	0.103875
k__Bacteria;p__Firmicutes;c__Clostridia;o__Clostridiales;f__Ruminococcaceae;g__Faecalibacterium	0.123322	0.161283	0.034364	0.108779
k__Bacteria;p__Firmicutes;c__Erysipelotrichi;o__Erysipelotrichales;f__Erysipelotrichaceae;g__Catenibacterium	0.0045537	0.00275992	0.0415456	0.126501
k__Bacteria;p__Actinobacteria;c__Coriobacteriia;o__Coriobacteriales;f__Coriobacteriaceae;g__Eggerthella	0.000825926	0.000493056	0.0419225	0.127393
k__Bacteria;p__Actinobacteria;c__Actinobacteria;o__Actinomycetales;f__Micrococcaceae;g__Rothia	0.00101482	0.000819444	0.065946	0.177776
k__Bacteria;p__Firmicutes;c__Clostridia;o__Clostridiales;f__Ruminococcaceae;g__Clostridium	3.52e-05	6.05e-05	0.0782585	0.199431
k__Bacteria;p__Bacteroidetes;c__Bacteroidia;o__Bacteroidales;f__[Odoribacteraceae];g__Butyricimonas	0.000107	3.08e-05	0.0782681	0.199447
k__Bacteria;p__Firmicutes;c__Bacilli;o__Gemellales;f__Gemellaceae;__	8.52e-05	4.27e-05	0.083836	0.20848
k__Bacteria;p__Firmicutes;c__Clostridia;o__Clostridiales;f__Ruminococcaceae;g__Anaerotruncus	3.33e-05	2.98e-06	0.0843807	0.209341
k__Bacteria;p__Bacteroidetes;c__Bacteroidia;o__Bacteroidales;f__Rikenellaceae;g__Alistipes	0.000648148	0.00107044	0.0920923	0.2211
k__Bacteria;p__Bacteroidetes;c__Bacteroidia;o__Bacteroidales;f__Bacteroidaceae;__	0	5.95e-05	0.0960274	0.226813
k__Bacteria;p__Firmicutes;c__Clostridia;o__Clostridiales;f__Ruminococcaceae;g__Oscillospira	0.00533148	0.00629167	0.114826	0.251734
k__Bacteria;p__Proteobacteria;c__Gammaproteobacteria;o__Enterobacteriales;f__Enterobacteriaceae;__	0.0168315	0.00870833	0.125332	0.264162
k__Bacteria;p__Firmicutes;c__Clostridia;o__Clostridiales;f__Christensenellaceae;g__Christensenella	4.62963e-05	0.000125992	0.127504	0.266613
k__Bacteria;p__Firmicutes;c__Erysipelotrichi;o__Erysipelotrichales;f__Erysipelotrichaceae;g__	0.00564815	0.00664782	0.129192	0.268491
k__Bacteria;p__Firmicutes;c__Clostridia;o__Clostridiales;f__Veillonellaceae;g__Phascolarctobacterium	0.0118296	0.0221687	0.13127	0.270771
k__Bacteria;p__Firmicutes;c__Bacilli;o__Lactobacillales;__;__	0.000261111	0.000147818	0.137164	0.277058
k__Bacteria;p__Firmicutes;c__Clostridia;o__Clostridiales;f__[Tissierellaceae];g__Anaerococcus	0	7.94e-06	0.139543	0.279522
k__Bacteria;p__Bacteroidetes;c__Bacteroidia;o__Bacteroidales;f__[Barnesiellaceae];__	0	6.85e-05	0.139557	0.279537
k__Bacteria;p__Bacteroidetes;c__Bacteroidia;o__Bacteroidales;f__[Paraprevotellaceae];g__	0	0.000782738	0.139557	0.279537
k__Bacteria;p__Firmicutes;c__Clostridia;o__Clostridiales;__;__	0.0141685	0.0187917	0.148387	0.288336
k__Bacteria;p__Firmicutes;c__Clostridia;o__Clostridiales;f__Ruminococcaceae;g__	0.012237	0.0107837	0.152928	0.292659
k__Bacteria;p__Firmicutes;c__Erysipelotrichi;o__Erysipelotrichales;f__Erysipelotrichaceae;g__Coprobacillus	0.000181	3.17e-05	0.159394	0.298593
k__Bacteria;p__Synergistetes;c__Synergistia;o__Synergistales;f__Synergistaceae;g__Synergistes	1.48e-05	4.56e-05	0.164117	0.302772
k__Bacteria;p__Fusobacteria;c__Fusobacteriia;o__Fusobacteriales;f__Fusobacteriaceae;g__Fusobacterium	0.00015	5.75e-05	0.172441	0.309836
k__Bacteria;p__Actinobacteria;c__Actinobacteria;o__Actinomycetales;f__Actinomycetaceae;g__	5.56e-06	0	0.179641	0.315655
k__Bacteria;p__Actinobacteria;c__Actinobacteria;o__Bifidobacteriales;f__Bifidobacteriaceae;g__Alloscardovia	2.04e-05	0	0.179641	0.315655
k__Bacteria;p__Bacteroidetes;c__Flavobacteriia;o__Flavobacteriales;f__[Weeksellaceae];g__	4.81e-05	0	0.179641	0.315655
k__Bacteria;p__Firmicutes;c__Bacilli;o__Lactobacillales;f__Lactobacillaceae;g__Pediococcus	2.04e-05	0	0.179641	0.315655
k__Bacteria;p__Firmicutes;c__Clostridia;o__Clostridiales;f__Peptostreptococcaceae;g__Clostridium	3.52e-05	0	0.179641	0.315655
k__Bacteria;p__Firmicutes;c__Clostridia;o__Clostridiales;f__[Tissierellaceae];g__Finegoldia	3.7e-06	0	0.179641	0.315655
k__Bacteria;p__Firmicutes;c__Erysipelotrichi;o__Erysipelotrichales;f__Erysipelotrichaceae;g__p-75-a5	1.85e-06	0	0.179641	0.315655
k__Bacteria;p__Proteobacteria;c__Alphaproteobacteria;o__Rhizobiales;f__Bradyrhizobiaceae;__	3.7e-06	0	0.179641	0.315655
k__Bacteria;p__Proteobacteria;c__Alphaproteobacteria;o__Rhizobiales;f__Hyphomicrobiaceae;__	1.85e-06	0	0.179641	0.315655
k__Bacteria;p__Proteobacteria;c__Alphaproteobacteria;o__Rhizobiales;f__Hyphomicrobiaceae;g__Stappia	3.7e-06	0	0.179641	0.315655
k__Bacteria;p__Proteobacteria;c__Alphaproteobacteria;o__Rickettsiales;f__mitochondria;g__	1.85e-06	0	0.179641	0.315655
k__Bacteria;p__Proteobacteria;c__Epsilonproteobacteria;o__Campylobacterales;f__Campylobacteraceae;g__Campylobacter	3.7e-06	0	0.179641	0.315655
k__Bacteria;p__Proteobacteria;c__Gammaproteobacteria;o__Aeromonadales;f__Succinivibrionaceae;g__Succinivibrio	5.56e-05	0	0.179641	0.315655
k__Bacteria;p__Proteobacteria;c__Gammaproteobacteria;o__Pasteurellales;f__Pasteurellaceae;g__Actinobacillus	2.78e-05	0	0.179641	0.315655
k__Bacteria;p__Proteobacteria;c__Gammaproteobacteria;o__Pasteurellales;f__Pasteurellaceae;g__Aggregatibacter	1.85e-06	0	0.179641	0.315655
k__Bacteria;p__Synergistetes;c__Synergistia;o__Synergistales;f__Synergistaceae;__	1.11e-05	0	0.179641	0.315655
k__Bacteria;p__Tenericutes;c__Mollicutes;o__RF39;f__;g__	0.0015537	0.00225992	0.188881	0.325765
k__Bacteria;p__Bacteroidetes;c__Bacteroidia;o__Bacteroidales;f__[Barnesiellaceae];g__	0.000105556	0.000290675	0.191867	0.328952
k__Bacteria;p__Firmicutes;c__Clostridia;o__Clostridiales;f__Lachnospiraceae;g__Dorea	0.0128722	0.0159474	0.19506	0.33232
k__Bacteria;p__Bacteroidetes;c__Bacteroidia;o__Bacteroidales;f__[Paraprevotellaceae];g__[Prevotella]	0.00311481	0.000339286	0.197127	0.334663
k__Bacteria;p__Firmicutes;c__Clostridia;o__Clostridiales;f__[Tissierellaceae];g__Peptoniphilus	0	9.92e-06	0.204626	0.343027
k__Bacteria;p__Synergistetes;c__Synergistia;o__Synergistales;f__Dethiosulfovibrionaceae;g__Pyramidobacter	0	3.97e-06	0.204626	0.343027
k__Bacteria;p__Proteobacteria;c__Alphaproteobacteria;o__Rickettsiales;f__mitochondria;g__Malus	0	9.92e-06	0.204647	0.34305
k__Bacteria;p__Firmicutes;c__Clostridia;o__Clostridiales;f__Lachnospiraceae;g__Lactonifactor	5.56e-06	9.72e-05	0.224958	0.364681
k__Bacteria;p__Actinobacteria;c__Actinobacteria;o__Actinomycetales;f__Actinomycetaceae;g__Actinomyces	0.000518519	0.000361111	0.231723	0.371572
k__Bacteria;p__Firmicutes;c__Clostridia;o__Clostridiales;f__Lachnospiraceae;g__Butyrivibrio	0.000126	3.97e-06	0.236844	0.376691
k__Bacteria;p__Firmicutes;c__Clostridia;o__Clostridiales;f__Veillonellaceae;g__Mitsuokella	0.00058	4.96e-06	0.236844	0.376691
k__Bacteria;p__Bacteroidetes;c__Bacteroidia;o__Bacteroidales;f__Prevotellaceae;g__Prevotella	0.0885741	0.0361429	0.242307	0.382061
k__Bacteria;p__Firmicutes;c__Clostridia;o__Clostridiales;f__[Mogibacteriaceae];g__Mogibacterium	1.48e-05	8.93e-05	0.259221	0.398112
k__Bacteria;p__Actinobacteria;c__Coriobacteriia;o__Coriobacteriales;f__Coriobacteriaceae;g__	0.00301296	0.00495337	0.269479	0.407448
k__Bacteria;p__Proteobacteria;c__Alphaproteobacteria;o__Rickettsiales;f__mitochondria;__	7.04e-05	3.87e-05	0.27547	0.412766
k__Bacteria;p__Fusobacteria;c__Fusobacteriia;o__Fusobacteriales;f__Fusobacteriaceae;__	0.000327778	0.000799603	0.282678	0.419041
k__Bacteria;p__Firmicutes;c__Clostridia;o__Clostridiales;f__Lachnospiraceae;__	0.0883	0.0963988	0.29951	0.433184
k__Bacteria;p__Firmicutes;c__Clostridia;o__Clostridiales;f__Lachnospiraceae;g__Coprococcus	0.0183463	0.0191488	0.30587	0.43835
k__Bacteria;p__Fusobacteria;c__Fusobacteriia;o__Fusobacteriales;f__Leptotrichiaceae;g__Leptotrichia	0	1.98e-06	0.305888	0.438365
k__Archaea;p__Euryarchaeota;c__Methanobacteria;o__Methanobacteriales;f__Methanobacteriaceae;g__Methanosphaera	0	1.98e-05	0.305922	0.438392
k__Bacteria;p__Bacteroidetes;c__Bacteroidia;o__Bacteroidales;__;__	0	3.47e-05	0.305922	0.438392
k__Bacteria;p__Firmicutes;c__Clostridia;o__Clostridiales;f__Dehalobacteriaceae;g__	0	2.08e-05	0.305922	0.438392
k__Bacteria;p__Proteobacteria;c__Deltaproteobacteria;o__Desulfovibrionales;f__Desulfovibrionaceae;g__	0	7.94e-06	0.305922	0.438392
k__Bacteria;p__Firmicutes;c__Bacilli;o__Bacillales;f__Staphylococcaceae;g__Staphylococcus	0.000113	2.98e-05	0.309655	0.441381
k__Bacteria;p__Firmicutes;c__Clostridia;o__Clostridiales;f__Peptococcaceae;g__Peptococcus	0.000316667	0.000127976	0.327104	0.454937
k__Bacteria;p__Actinobacteria;c__Coriobacteriia;o__Coriobacteriales;f__Coriobacteriaceae;__	0.00151111	0.000672619	0.336242	0.461777
k__Bacteria;p__Firmicutes;c__Bacilli;o__Lactobacillales;f__Leuconostocaceae;g__Leuconostoc	6.67e-05	0.000121	0.355676	0.47577
k__Bacteria;p__Firmicutes;c__Clostridia;o__Clostridiales;f__Veillonellaceae;g__Dialister	0.00766111	0.0105129	0.359586	0.478497
k__Bacteria;p__Proteobacteria;c__Deltaproteobacteria;o__Desulfovibrionales;f__Desulfovibrionaceae;g__Bilophila	0.000874074	0.00102778	0.36776	0.484108
k__Bacteria;p__Bacteroidetes;c__Bacteroidia;o__Bacteroidales;f__Rikenellaceae;__	0.000187	6.85e-05	0.381901	0.493536
k__Bacteria;p__Bacteroidetes;c__Bacteroidia;o__Bacteroidales;f__Rikenellaceae;g__	0.000581	4.27e-05	0.381901	0.493536
k__Bacteria;p__Firmicutes;c__Bacilli;o__Lactobacillales;f__Leuconostocaceae;__	0.00113148	0.000267857	0.390343	0.499002
k__Bacteria;p__Actinobacteria;c__Coriobacteriia;o__Coriobacteriales;f__Coriobacteriaceae;g__Slackia	0.00143148	0.000436508	0.395197	0.502091
k__Bacteria;p__Firmicutes;c__Clostridia;o__Clostridiales;f__Veillonellaceae;g__Veillonella	0.0099037	0.00209425	0.403004	0.506981
k__Bacteria;p__Firmicutes;c__Erysipelotrichi;o__Erysipelotrichales;f__Erysipelotrichaceae;g__Bulleidia	0.00101	3.37e-05	0.409933	0.511242
k__Bacteria;p__Actinobacteria;c__Coriobacteriia;o__Coriobacteriales;f__Coriobacteriaceae;g__Collinsella	0.0199593	0.0155536	0.421971	0.518471
k__Bacteria;p__Firmicutes;c__Clostridia;o__Clostridiales;f__Peptococcaceae;g__	7.96e-05	6.85e-05	0.428126	0.522085
k__Bacteria;p__Firmicutes;c__Erysipelotrichi;o__Erysipelotrichales;f__Erysipelotrichaceae;g__[Eubacterium]	0.00385926	0.00325794	0.454963	0.53723
k__Bacteria;p__Firmicutes;c__Clostridia;o__Clostridiales;f__Clostridiaceae;g__SMB53	0.00032963	0.000184524	0.460378	0.54017
k__Bacteria;p__Cyanobacteria;c__Chloroplast;o__Streptophyta;f__;g__	0.00103519	0.00072123	0.462637	0.541386
k__Bacteria;p__Firmicutes;c__Clostridia;o__Clostridiales;f__Clostridiaceae;__	8.15e-05	0.000122	0.477432	0.549191
k__Bacteria;p__Firmicutes;c__Clostridia;o__Clostridiales;f__Veillonellaceae;g__Megasphaera	0.0179204	0.0083254	0.478708	0.549852
k__Bacteria;p__Actinobacteria;c__Actinobacteria;o__Actinomycetales;f__Microbacteriaceae;__	0	9.92e-07	0.479239	0.550126
k__Bacteria;p__Actinobacteria;c__Actinobacteria;o__Actinomycetales;f__Microbacteriaceae;g__Leucobacter	0	1.09e-05	0.479239	0.550126
k__Bacteria;p__Actinobacteria;c__Actinobacteria;o__Actinomycetales;f__Micrococcaceae;g__Kocuria	0	6.94e-06	0.479239	0.550126
k__Bacteria;p__Bacteroidetes;c__Bacteroidia;o__Bacteroidales;f__Porphyromonadaceae;g__Porphyromonas	0	9.92e-07	0.479239	0.550126
k__Bacteria;p__Bacteroidetes;c__Bacteroidia;o__Bacteroidales;f__[Paraprevotellaceae];__	0	0.000179564	0.479239	0.550126
k__Bacteria;p__Firmicutes;c__Bacilli;o__Bacillales;f__Bacillaceae;g__Bacillus	0	1.29e-05	0.479239	0.550126
k__Bacteria;p__Firmicutes;c__Bacilli;o__Lactobacillales;f__Carnobacteriaceae;g__Granulicatella	0	3.97e-06	0.479239	0.550126
k__Bacteria;p__Firmicutes;c__Bacilli;o__Lactobacillales;f__Leuconostocaceae;g__Weissella	0	9.92e-07	0.479239	0.550126
k__Bacteria;p__Firmicutes;c__Clostridia;o__Clostridiales;f__Lachnospiraceae;g__Epulopiscium	0	2.98e-06	0.479239	0.550126
k__Bacteria;p__Firmicutes;c__Clostridia;o__Clostridiales;f__Lachnospiraceae;g__Pseudobutyrivibrio	0	5.16e-05	0.479239	0.550126
k__Bacteria;p__Firmicutes;c__Clostridia;o__Clostridiales;f__Peptostreptococcaceae;g__Peptostreptococcus	0	9.92e-07	0.479239	0.550126
k__Bacteria;p__Firmicutes;c__Clostridia;o__Clostridiales;f__[Tissierellaceae];g__WAL_1855D	0	1.88e-05	0.479239	0.550126
k__Bacteria;p__Proteobacteria;c__Alphaproteobacteria;o__Caulobacterales;f__Caulobacteraceae;g__Caulobacter	0	1.98e-06	0.479239	0.550126
k__Bacteria;p__Proteobacteria;c__Alphaproteobacteria;o__Rhizobiales;__;__	0	2.28e-05	0.479239	0.550126
k__Bacteria;p__Proteobacteria;c__Alphaproteobacteria;o__Rhodobacterales;f__Rhodobacteraceae;g__Paracoccus	0	5.16e-05	0.479239	0.550126
k__Bacteria;p__Proteobacteria;c__Betaproteobacteria;o__Burkholderiales;f__Comamonadaceae;__	0	1.98e-06	0.479239	0.550126
k__Bacteria;p__Proteobacteria;c__Betaproteobacteria;o__Burkholderiales;f__Oxalobacteraceae;__	0	2.98e-06	0.479239	0.550126
k__Bacteria;p__Proteobacteria;c__Gammaproteobacteria;o__Aeromonadales;f__Succinivibrionaceae;g__Succinatimonas	0	9.92e-06	0.479239	0.550126
k__Bacteria;p__Proteobacteria;c__Gammaproteobacteria;o__Pasteurellales;f__Pasteurellaceae;g__Haemophilus	0	6.35e-05	0.479239	0.550126
k__Bacteria;p__TM7;c__TM7-3;o__;f__;g__	0	2.98e-06	0.479239	0.550126
k__Bacteria;p__Verrucomicrobia;c__Verrucomicrobiae;o__Verrucomicrobiales;f__Verrucomicrobiaceae;__	0	1.98e-06	0.479239	0.550126
k__Bacteria;p__WPS-2;c__;o__;f__;g__	0	1.29e-05	0.479239	0.550126
k__Bacteria;__;__;__;__;__	1.85e-05	1.88e-05	0.496932	0.559081
k__Bacteria;p__Firmicutes;c__Clostridia;o__Clostridiales;f__Veillonellaceae;g__Acidaminococcus	0.00147963	0.000201389	0.506948	0.563995
k__Bacteria;p__Actinobacteria;c__Coriobacteriia;o__Coriobacteriales;f__Coriobacteriaceae;g__Paraeggerthella	0.000798148	0.000277778	0.526609	0.573328
k__Bacteria;p__Firmicutes;c__Clostridia;o__Clostridiales;f__Christensenellaceae;g__	0.000248148	0.000226191	0.545746	0.582035
k__Bacteria;p__Firmicutes;c__Bacilli;o__Lactobacillales;f__Streptococcaceae;g__Lactococcus	0.000366667	0.000385913	0.573386	0.594003
k__Bacteria;p__Firmicutes;c__Bacilli;o__Lactobacillales;f__Streptococcaceae;g__Streptococcus	0.0255037	0.027247	0.586665	0.599513
k__Bacteria;p__Firmicutes;c__Clostridia;o__Clostridiales;f__Eubacteriaceae;g__Pseudoramibacter_Eubacterium	0.000411	8.93e-05	0.592482	0.601879
k__Bacteria;p__Firmicutes;c__Clostridia;__;__;__	7.41e-05	8.13e-05	0.5958	0.603217
k__Bacteria;p__Actinobacteria;c__Actinobacteria;o__Bifidobacteriales;f__Bifidobacteriaceae;g__Bifidobacterium	0.0371519	0.0397431	0.602355	0.605832
k__Bacteria;p__Firmicutes;c__Clostridia;o__Clostridiales;f__Lachnospiraceae;g__[Ruminococcus]	0.0485963	0.0286984	0.605516	0.607082
k__Bacteria;p__Bacteroidetes;c__Bacteroidia;o__Bacteroidales;f__Bacteroidaceae;g__Bacteroides	0.0517389	0.0535764	0.614995	0.610781
k__Bacteria;p__Verrucomicrobia;c__Verrucomicrobiae;o__Verrucomicrobiales;f__Verrucomicrobiaceae;g__Akkermansia	0.00407778	0.00185119	0.615768	0.611079
k__Bacteria;p__Firmicutes;c__Clostridia;o__Clostridiales;f__Clostridiaceae;g__Clostridium	0.00420741	0.00156349	0.622968	0.613838
k__Bacteria;p__Bacteroidetes;c__Bacteroidia;o__Bacteroidales;f__S24-7;g__	0.000238889	0.00030754	0.643665	0.621556
k__Bacteria;p__Bacteroidetes;__;__;__;__	3.7e-06	9.92e-07	0.651865	0.624529
k__Bacteria;p__Cyanobacteria;c__4C0d-2;o__YS2;f__;g__	0.000343	4.96e-06	0.651865	0.624529
k__Bacteria;p__Firmicutes;c__Bacilli;o__Lactobacillales;f__Enterococcaceae;__	8.7e-05	9.92e-06	0.651865	0.624529
k__Bacteria;p__Proteobacteria;c__Alphaproteobacteria;o__Rhizobiales;f__Brucellaceae;g__Ochrobactrum	5.56e-06	9.92e-07	0.651865	0.624529
k__Bacteria;p__Proteobacteria;c__Gammaproteobacteria;o__Pasteurellales;f__Pasteurellaceae;__	0.00239259	0.000797619	0.673307	0.632088
k__Bacteria;p__Synergistetes;c__Synergistia;o__Synergistales;f__Synergistaceae;g__	7.41e-06	1.09e-05	0.677068	0.633382
k__Bacteria;p__Firmicutes;c__Clostridia;o__Clostridiales;f__Eubacteriaceae;g__Anaerofustis	2.96e-05	5.06e-05	0.68927	0.637519
k__Bacteria;p__Firmicutes;c__Clostridia;o__Clostridiales;f__Ruminococcaceae;g__Butyricicoccus	0.00713148	0.00797222	0.693437	0.638911
k__Bacteria;p__Firmicutes;c__Clostridia;o__Clostridiales;f__Peptostreptococcaceae;g__	0.00603704	0.00289881	0.706698	0.64327
k__Bacteria;p__Actinobacteria;c__Actinobacteria;o__Bifidobacteriales;f__Bifidobacteriaceae;g__Gardnerella	0.000154	2.28e-05	0.709547	0.644192
k__Bacteria;p__Firmicutes;c__Clostridia;o__Clostridiales;f__Veillonellaceae;__	0.00531296	2.97619e-05	0.762951	0.660646
k__Bacteria;p__Firmicutes;c__Clostridia;o__Clostridiales;f__Dehalobacteriaceae;g__Dehalobacterium	2.78e-05	2.88e-05	0.763293	0.660747
k__Bacteria;p__Firmicutes;c__Clostridia;o__Clostridiales;f__Lachnospiraceae;g__	0.00771296	0.00529365	0.788111	0.667882
k__Bacteria;p__Firmicutes;c__Clostridia;o__Clostridiales;f__[Tissierellaceae];g__Parvimonas	1.48e-05	9.92e-06	0.797214	0.670424
k__Bacteria;p__Firmicutes;c__Clostridia;o__Clostridiales;f__Peptostreptococcaceae;g__[Clostridium]	4.07e-05	2.48e-05	0.797237	0.670431
k__Bacteria;p__Bacteroidetes;c__Bacteroidia;o__Bacteroidales;f__Porphyromonadaceae;g__Parabacteroides	0.00269259	0.00255456	0.801957	0.671733
k__Bacteria;p__Firmicutes;c__Bacilli;o__Lactobacillales;f__Enterococcaceae;g__Enterococcus	6.11e-05	0.000761	0.804006	0.672296
k__Bacteria;p__Actinobacteria;c__Coriobacteriia;o__Coriobacteriales;f__Coriobacteriaceae;g__Enterococcus	4.44e-05	2.18e-05	0.808743	0.673589
k__Bacteria;p__Firmicutes;c__Bacilli;o__Turicibacterales;f__Turicibacteraceae;g__Turicibacter	0.00119444	0.000673611	0.8114	0.67431
k__Bacteria;p__Proteobacteria;c__Deltaproteobacteria;o__Desulfovibrionales;f__Desulfovibrionaceae;g__Desulfovibrio	0.000824074	0.000928571	0.823037	0.677429
k__Bacteria;p__Actinobacteria;c__Actinobacteria;o__Actinomycetales;f__Corynebacteriaceae;g__Corynebacterium	5.56e-06	1.19e-05	0.840638	0.682036
k__Bacteria;p__Firmicutes;c__Clostridia;o__Clostridiales;f__Lachnospiraceae;g__Roseburia	0.0723333	0.0660119	0.849082	0.684199
k__Archaea;p__Euryarchaeota;c__Methanobacteria;o__Methanobacteriales;f__Methanobacteriaceae;g__Methanobrevibacter	0.00203889	0.0037877	0.850873	0.684654
k__Bacteria;p__Firmicutes;c__Erysipelotrichi;o__Erysipelotrichales;f__Erysipelotrichaceae;g__Holdemania	8.15e-05	7.14e-05	0.901015	0.696884
k__Bacteria;p__Firmicutes;c__Clostridia;o__Clostridiales;f__Veillonellaceae;g__Megamonas	0.0338278	0.044995	0.903628	0.697495
k__Bacteria;p__Firmicutes;c__Clostridia;o__Clostridiales;f__Peptococcaceae;g__rc4-4	2.41e-05	6.45e-05	0.906949	0.698269
k__Bacteria;p__Bacteroidetes;c__Bacteroidia;o__Bacteroidales;f__[Paraprevotellaceae];g__Paraprevotella	0.00126296	0.00087996	0.907656	0.698433
k__Bacteria;p__Firmicutes;c__Erysipelotrichi;o__Erysipelotrichales;f__Erysipelotrichaceae;g__Clostridium	0.000522222	0.000742064	0.91662	0.700499
k__Bacteria;p__Firmicutes;c__Clostridia;o__Clostridiales;f__Lachnospiraceae;g__Lachnospira	0.0196815	0.0113869	0.920493	0.701383
k__Bacteria;p__Proteobacteria;c__Alphaproteobacteria;o__RF32;f__;g__	2.04e-05	2.48e-05	0.934594	0.704557
k__Bacteria;p__Bacteroidetes;c__Bacteroidia;o__Bacteroidales;f__[Odoribacteraceae];g__Odoribacter	0.000112963	0.000203373	0.942927	0.706401
k__Bacteria;p__Firmicutes;c__Clostridia;o__Clostridiales;f__[Tissierellaceae];g__1-68	1.85e-06	3.97e-06	0.943188	0.706459
k__Bacteria;p__Firmicutes;c__Bacilli;o__Lactobacillales;f__Lactobacillaceae;__	5.56e-06	8.93e-05	0.943191	0.706459
k__Bacteria;p__Firmicutes;c__Bacilli;o__Lactobacillales;f__Lactobacillaceae;g__Lactobacillus	0.00142778	0.00246825	0.956811	0.709424
k__Bacteria;p__Proteobacteria;c__Betaproteobacteria;o__Burkholderiales;f__Alcaligenaceae;g__Sutterella	0.00249815	0.00179861	0.970059	0.71225
k__Bacteria;p__Firmicutes;c__Clostridia;o__Clostridiales;f__Lachnospiraceae;g__Clostridium	0.00589444	0.0022629	0.973532	0.712982
k__Bacteria;p__Proteobacteria;c__Betaproteobacteria;o__Burkholderiales;f__Oxalobacteraceae;g__Oxalobacter	2.78e-05	1.59e-05	0.979588	0.714249
k__Bacteria;p__Fusobacteria;c__Fusobacteriia;o__Fusobacteriales;f__Fusobacteriaceae;g__	0.000587037	0.00014881	0.988629	0.716121
k__Bacteria;p__Firmicutes;c__Clostridia;o__Clostridiales;f__Lachnospiraceae;g__Blautia	0.0910167	0.0846915	0.989156	0.716229
k__Bacteria;p__Firmicutes;c__Clostridia;o__Clostridiales;f__Peptostreptococcaceae;__	0.0023537	0.00160417	0.996345	0.717699
k__Bacteria;p__Firmicutes;c__Clostridia;o__Clostridiales;f__Lachnospiraceae;g__Lachnobacterium	0.000612963	0.00150992	1	0.71844
k__Bacteria;p__Synergistetes;c__Synergistia;o__Synergistales;f__Synergistaceae;g__Cloacibacillus	5e-05	3.67e-05	1	0.71844

## Sheet: Table S5
Differential analysis using Wilcoxon rank-sum test between GA1 and HC1 on KEGG pathway
	GA1	HC1	p.value
Xenobiotics biodegradation and metabolism	0.0112164	0.0116571	0.0325032
Sensory system	4.35e-07	6e-07	0.0756886
Cellular community - eukaryotes	9.06e-07	1.2e-06	0.0756886
Replication and repair	0.0330837	0.0323623	0.117728
Biosynthesis of other secondary metabolites	0.0225596	0.0220735	0.13098
Amino acid metabolism	0.0999735	0.0995539	0.19576
Digestive system	0.000515645	0.000358428	0.227387
Metabolism of other amino acids	0.0224486	0.0220204	0.2445
Cancers	0.00847482	0.00840323	0.257915
Translation	0.0623719	0.0610466	0.271831
Glycan biosynthesis and metabolism	0.0238043	0.0226005	0.281389
Endocrine system	0.00868778	0.008478	0.286253
Circulatory system	1.04e-06	1.43e-06	0.297554
Cell growth and death	0.0135938	0.0132585	0.301184
Cellular community - prokaryotes	0.0353608	0.0360011	0.31142
Metabolism of cofactors and vitamins	0.0780814	0.0768887	0.338005
Substance dependence	6.11e-06	1.06e-05	0.377594
Infectious diseases	0.00720489	0.00709671	0.438889
Environmental adaptation	0.00204171	0.00202547	0.464922
Lipid metabolism	0.0306688	0.030816	0.478254
Nucleotide metabolism	0.0527026	0.0518854	0.505533
Cell motility	0.0106803	0.0107109	0.53361
Folding, sorting and degradation	0.0246306	0.0244025	0.547939
Membrane transport	0.0599751	0.0617828	0.58457
Transport and catabolism	0.00381451	0.00355587	0.599535
Metabolism of terpenoids and polyketides	0.0166725	0.0164484	0.614671
Nervous system	0.00184673	0.00182126	0.614671
Carbohydrate metabolism	0.122484	0.12196	0.614671
Aging	0.00350669	0.00347454	0.637685
Immune system	0.00305438	0.00306944	0.676819
Endocrine and metabolic diseases	0.00375376	0.00369649	0.684756
Drug resistance	0.0147227	0.0142102	0.700735
Energy metabolism	0.0666843	0.0663792	0.733085
Immune diseases	0.000721491	0.000720675	0.849734
Cardiovascular diseases	0.00322086	0.00324757	0.900919
Excretory system	0.000175802	0.000181259	0.92668
Transcription	0.00274932	0.00271918	0.943899
Neurodegenerative diseases	0.00103196	0.00103604	0.952519
Signal transduction	0.0286074	0.0291019	0.995681

## Sheet: Table S6
Differential analysis using Wilcoxon rank-sum test between GA3 and HC3 on KEGG pathway
	GA3	HC3	p.value
Excretory system	0.000148291	0.000173609	0.035145
Immune diseases	0.00074118	0.000707994	0.0859681
Xenobiotics biodegradation and metabolism	0.0112037	0.0114907	0.0893308
Amino acid metabolism	0.0992415	0.100138	0.115931
Cancers	0.00841298	0.00849899	0.118047
Energy metabolism	0.0670205	0.066461	0.175539
Metabolism of other amino acids	0.0222244	0.0218004	0.178445
Immune system	0.00302981	0.00311179	0.193514
Cardiovascular diseases	0.00320789	0.00328975	0.255473
Neurodegenerative diseases	0.00101695	0.000987025	0.263126
Endocrine and metabolic diseases	0.00373931	0.0038057	0.282944
Metabolism of cofactors and vitamins	0.0781311	0.0768181	0.312351
Infectious diseases	0.00717195	0.00707014	0.357734
Cell motility	0.0100369	0.0104296	0.36249
Endocrine system	0.00869826	0.00858329	0.376994
Digestive system	0.000498447	0.000363964	0.422611
Transcription	0.00280629	0.00280148	0.47131
Glycan biosynthesis and metabolism	0.0233718	0.0225328	0.511231
Signal transduction	0.0281838	0.0282812	0.552849
Nucleotide metabolism	0.0529164	0.0523438	0.558928
Cellular community - prokaryotes	0.035461	0.0354346	0.577355
Carbohydrate metabolism	0.12136	0.122076	0.577355
Transport and catabolism	0.00368829	0.00352284	0.583561
Translation	0.0622026	0.0623234	0.596064
Metabolism of terpenoids and polyketides	0.0166434	0.0164456	0.602361
Circulatory system	1.61e-06	3.83e-06	0.638331
Aging	0.0034916	0.00347192	0.673509
Cellular community - eukaryotes	2.37e-06	6.62e-06	0.689295
Nervous system	0.00183264	0.00184565	0.693468
Substance dependence	8.14e-06	6.97e-06	0.734015
Replication and repair	0.0330323	0.0328185	0.747706
Membrane transport	0.0604027	0.0607525	0.761476
Folding, sorting and degradation	0.0245661	0.0244702	0.838453
Biosynthesis of other secondary metabolites	0.0221102	0.0221181	0.84554
Sensory system	1.18e-06	3.31e-06	0.850873
Cell growth and death	0.0135562	0.0133705	0.974701
Environmental adaptation	0.00199942	0.0020002	0.981927
Lipid metabolism	0.0306323	0.0306351	0.989156
Drug resistance	0.0146068	0.014062	0.996385

## Sheet: Table S7
R2 of correlation analysis between GA-related genus with KEGG pathway
	Signal.transduction	Folding..sorting.and.degradation	Metabolism.of.terpenoids.and.polyketides	Cancers	Membrane.transport	Xenobiotics.biodegradation.and.metabolism	Aging	Sensory.system	Digestive.system	Cell.motility	Translation	Substance.dependence	Circulatory.system	Immune.system	Biosynthesis.of.other.secondary.metabolites	Cellular.community...prokaryotes	Cellular.community...eukaryotes	Metabolism.of.cofactors.and.vitamins	Metabolism.of.other.amino.acids	Infectious.diseases	Transcription	Nervous.system	Energy.metabolism	Cardiovascular.diseases	Cell.growth.and.death	Lipid.metabolism	Replication.and.repair	Carbohydrate.metabolism	Drug.resistance	Endocrine.system	Nucleotide.metabolism	Immune.diseases	Glycan.biosynthesis.and.metabolism	Neurodegenerative.diseases	Excretory.system	Environmental.adaptation	Transport.and.catabolism	Endocrine.and.metabolic.diseases	Amino.acid.metabolism
k__Bacteria;p__Firmicutes;c__Clostridia;o__Clostridiales;f__[Tissierellaceae];g__Parvimonas	-0.0296042	0.0191931	0.0191873	-0.155441	0.149505	-0.00613923	-0.056557	0.180544	-0.0125137	-0.0544573	-0.0090375	-0.144616	0.00350121	-0.0748846	-0.113573	0.0163877	0.174578	0.0784392	0.000728924	0.045112	0.0553779	-0.176786	0.0545445	-0.0746436	0.0017802	-0.153678	0.0286981	-0.0542221	0.0464217	-0.0880082	0.0442756	0.125047	-0.120557	0.106786	-0.168475	-0.0826124	-0.134851	-0.125387	-0.0122959
k__Bacteria;p__Firmicutes;c__Clostridia;o__Clostridiales;f__Lachnospiraceae;g__Oribacterium	0.0603124	-0.063797	0.124582	0.0493218	0.164237	0.173624	0.0314191	0.107875	0.100711	-0.0591675	-0.0201852	0.123574	0.0306963	-0.174891	-0.100883	0.116968	0.107026	-0.1066	0.0665304	0.110042	0.0162426	-0.105234	-0.153682	-0.137511	-0.129955	-0.118621	-0.0355048	0.122235	0.120825	0.0218023	-0.0154484	-0.127837	-0.046431	0.148874	0.13724	-0.0893344	-0.0210152	-0.0662728	0.0302098
k__Bacteria;p__Firmicutes;c__Clostridia;o__Clostridiales;f__Ruminococcaceae;g__Anaerotruncus	0.133999	0.0736025	-0.0266643	0.103482	-0.0639099	-0.094021	-0.0289842	-0.0510644	0.12713	0.112915	-0.0336783	-0.0101823	0.035912	-0.00294362	0.159474	0.0814149	-0.054482	0.0128049	0.127603	0.0657177	-0.077685	0.0288426	-0.0943042	-0.0812191	0.023103	0.00409455	-0.0123108	0.0569531	0.0408039	0.0800953	-0.106	-0.084229	0.145391	-0.0632682	0.049454	0.122526	0.0800411	0.0368208	0.129097
k__Bacteria;p__Firmicutes;c__Bacilli;o__Turicibacterales;f__Turicibacteraceae;g__Turicibacter	0.155929	-0.101174	-0.0696982	0.112672	0.0846005	-0.0335265	-0.0776024	0.0288754	0.16886	0.120213	-0.0781931	-0.0368137	-0.129203	-0.111019	0.00110254	-0.0216322	0.0337423	-0.198885	0.0741371	0.00744396	-0.0757572	-0.231696	-0.18594	-0.11035	-0.192602	-0.166331	-0.0567243	0.170012	-0.0138857	0.126645	-0.0442107	0.0354205	-0.0366062	0.0807208	0.0916796	-0.0472115	-0.0899024	-0.0261499	0.0224552
k__Bacteria;p__Actinobacteria;c__Coriobacteriia;o__Coriobacteriales;f__Coriobacteriaceae;g__Adlercreutzia	-0.177365	0.0047016	0.212506	-0.0665892	0.00145463	0.337187	0.0645795	0.158519	-0.132212	-0.160945	0.358865	0.12977	0.0969047	0.121918	-0.212852	-0.127757	0.180588	-0.143733	-0.296577	-0.0120232	0.228313	0.161773	0.109416	0.334286	0.0909594	-0.0688825	0.21727	-0.187861	-0.168054	0.000465039	0.186982	-0.376538	-0.305218	-0.177655	0.150936	-0.243739	-0.175652	0.273592	0.0460223
k__Bacteria;p__Actinobacteria;c__Coriobacteriia;o__Coriobacteriales;f__Coriobacteriaceae;g__Atopobium	-0.0630893	-0.110978	-0.0432929	-0.223623	0.369966	0.0314426	-0.0408268	-0.0191215	-0.163779	-0.121355	-0.0895259	-0.137337	-0.0993602	-0.0639501	-0.227741	0.0585031	-0.0268172	-0.138653	-0.0565695	-0.150095	0.137024	-0.28947	-0.165991	-0.0850971	-0.21125	-0.0663676	-0.0733616	0.162602	-0.0934339	-0.120471	0.0711753	0.165204	-0.214146	0.087056	-0.12877	-0.0901633	-0.298435	-0.195626	-0.125261
k__Bacteria;p__Actinobacteria;c__Coriobacteriia;o__Coriobacteriales;f__Coriobacteriaceae;g__Eggerthella	-0.18518	-0.171437	-0.226475	-0.191254	0.317521	-0.104455	-0.164867	-0.260453	-0.324398	-0.352078	-0.359218	-0.108206	-0.272316	-0.0944034	-0.0155387	0.133553	-0.254954	-0.186587	-0.169022	-0.300574	0.0243245	-0.071851	0.0614794	0.103733	-0.292411	0.222002	-0.290178	0.311294	-0.25654	-0.190586	-0.131349	0.164761	-0.216965	-0.0324738	-0.105223	-0.19441	-0.155103	-0.246917	0.0770224
k__Bacteria;p__Firmicutes;c__Clostridia;o__Clostridiales;f__;g__	-0.03347	0.0395398	0.202475	0.0547723	-0.188341	0.207808	0.0517729	0.276319	-0.0761708	0.047418	0.328496	0.204018	0.172449	0.213793	-0.0659132	-0.127353	0.297193	0.0179296	-0.197168	0.0623287	0.111481	0.211799	0.191752	0.220241	0.133065	-0.050221	0.224344	-0.370332	-0.0497389	0.0126831	0.122168	-0.25657	-0.118207	-0.126492	0.0889361	-0.0422662	-0.0356363	0.242217	0.0169864
k__Bacteria;p__Firmicutes;c__Clostridia;o__Clostridiales;f__Clostridiaceae;g__	-0.0476093	0.0555049	0.168772	0.0832617	-0.191989	-0.0175451	0.132517	0.0338748	0.229403	-0.00982158	0.104364	0.0533897	-0.127275	-0.105778	0.0661068	-0.20712	0.0249271	0.0817365	0.13252	0.149865	0.0433973	0.0621838	0.107133	-0.12905	0.0846752	-0.0015252	0.146318	-0.065768	0.135374	0.206001	0.159605	0.0548416	0.168609	0.157606	0.0916752	-0.00140283	0.161146	0.126054	-0.0758539
k__Bacteria;p__Firmicutes;c__Clostridia;o__Clostridiales;f__Lachnospiraceae;g__Anaerostipes	0.222182	-0.0526752	-0.173487	0.137927	-0.0584063	0.0353224	-0.144158	-0.0439607	-0.08804	0.25181	-0.106443	-0.00441569	0.0186653	0.134878	0.0862483	0.0644457	-0.0596988	-0.032461	-0.0472048	-0.183912	-0.143147	0.0043556	-0.115092	0.00733848	-0.0500567	0.218082	-0.110448	0.0362626	-0.0805132	-0.067505	-0.26241	-0.110552	0.00201679	-0.141653	0.0795151	0.235791	0.0189712	0.0252562	0.117105
k__Bacteria;p__Firmicutes;c__Clostridia;o__Clostridiales;f__Ruminococcaceae;__	-0.118413	0.103046	0.319412	0.0513443	-0.0470329	0.342771	0.168086	0.218986	-0.113948	-0.14839	0.391805	0.231982	0.163278	0.0268027	-0.220669	-0.0255619	0.233793	-0.124925	-0.271082	0.072554	0.295322	0.176528	0.0475567	0.234195	0.0769157	-0.164835	0.227555	-0.327591	-0.080725	0.0938849	0.2031	-0.395255	-0.240729	-0.119519	0.109004	-0.225327	-0.133326	0.305281	0.0351982
k__Bacteria;p__Firmicutes;c__Clostridia;o__Clostridiales;f__Ruminococcaceae;g__Faecalibacterium	0.0937368	0.124389	-0.00239147	0.20054	-0.12861	0.173174	0.0886668	0.046964	-0.127509	-0.00952781	0.126967	0.157389	0.124596	0.0595243	0.0356477	0.186142	0.0424618	-0.0340969	-0.140411	0.0153691	0.020956	0.186413	-0.201769	0.325274	0.0838322	0.0820229	0.0063487	-0.0797022	-0.119647	0.0324617	-0.0515595	-0.561085	0.0141244	-0.219692	0.242982	0.00624123	0.110167	0.197464	0.21578
k__Bacteria;p__Firmicutes;c__Clostridia;o__Clostridiales;f__Ruminococcaceae;g__Gemmiger	-0.139517	0.00797805	0.266077	-0.00159922	-0.071107	0.194766	0.0486693	0.0421353	-0.155105	-0.1373	0.24332	0.00680717	0.0793553	0.142972	-0.0821016	-0.0722467	0.0417903	-0.0898908	-0.157806	-0.010499	0.101201	0.300062	0.0536099	0.278987	0.123093	-0.0923813	0.0982257	-0.174323	-0.016467	-0.0397736	0.168239	-0.290131	-0.0991919	-0.24049	0.112214	-0.12602	-0.0792058	0.172012	-0.0924799
k__Bacteria;p__Firmicutes;c__Clostridia;o__Clostridiales;f__Ruminococcaceae;g__Ruminococcus	0.104712	-0.209943	-0.117257	0.435745	-0.255299	0.0695176	-0.115079	0.161046	0.153014	0.0506207	0.214451	0.148377	0.184588	0.307483	0.154486	-0.3278	0.177235	-0.432483	-0.414053	-0.122749	-0.0333535	0.211784	-0.0559969	0.458058	-0.0837919	0.281175	0.145957	-0.0186629	-0.241045	0.343564	-0.126216	-0.505002	-0.0315266	-0.257772	0.496505	-0.0488019	-0.0140377	0.667589	0.301896
k__Bacteria;p__Firmicutes;c__Clostridia;o__Clostridiales;f__[Mogibacteriaceae];g__	-0.282662	0.0635118	0.215891	-0.120502	0.140577	0.295738	0.12628	0.0911988	-0.28219	-0.281008	0.366295	0.270067	0.0730038	0.0561223	-0.341452	-0.0619092	0.111994	-0.25744	-0.453986	-0.0874934	0.356365	0.0569429	0.154957	0.367623	-0.0513296	-0.080842	0.190917	-0.208824	-0.256531	0.00515623	0.229285	-0.241193	-0.459454	-0.164893	0.0293155	-0.42691	-0.342838	0.208324	0.00272062
k__Bacteria;p__Firmicutes;c__Erysipelotrichi;o__Erysipelotrichales;f__Erysipelotrichaceae;g__Catenibacterium	-0.183817	0.0398425	0.173714	-0.0104999	-0.0646627	-0.0635449	0.0673502	0.150046	0.15078	-0.135484	0.231517	0.0142014	0.0764387	-0.061448	0.0566062	-0.0955991	0.145254	0.0439852	0.0683897	0.18683	0.164124	0.0112351	0.141006	0.0333829	0.0905826	-0.208727	0.190282	-0.132745	0.0247118	0.157562	0.221993	-0.0485016	0.0531203	0.000952074	-0.0811117	-0.220631	0.0690615	0.0902572	-0.0496374

## Sheet: Table S8
P-value of correlation analysis between GA-related genus with KEGG pathway
	Signal.transduction	Folding..sorting.and.degradation	Metabolism.of.terpenoids.and.polyketides	Cancers	Membrane.transport	Xenobiotics.biodegradation.and.metabolism	Aging	Sensory.system	Digestive.system	Cell.motility	Translation	Substance.dependence	Circulatory.system	Immune.system	Biosynthesis.of.other.secondary.metabolites	Cellular.community...prokaryotes	Cellular.community...eukaryotes	Metabolism.of.cofactors.and.vitamins	Metabolism.of.other.amino.acids	Infectious.diseases	Transcription	Nervous.system	Energy.metabolism	Cardiovascular.diseases	Cell.growth.and.death	Lipid.metabolism	Replication.and.repair	Carbohydrate.metabolism	Drug.resistance	Endocrine.system	Nucleotide.metabolism	Immune.diseases	Glycan.biosynthesis.and.metabolism	Neurodegenerative.diseases	Excretory.system	Environmental.adaptation	Transport.and.catabolism	Endocrine.and.metabolic.diseases	Amino.acid.metabolism
k__Bacteria;p__Actinobacteria;c__Coriobacteriia;o__Coriobacteriales;f__Coriobacteriaceae;g__Adlercreutzia	0.0230831	0.952355	0.00629766	0.396897	0.985251	1.01e-05	0.411331	0.0426266	0.0914862	0.0395154	2.37e-06	0.0976877	0.217053	0.119905	0.00621117	0.103046	0.0206665	0.0663357	0.000115203	0.878556	0.00327775	0.0384985	0.163113	1.22e-05	0.246724	0.380801	0.00519644	0.0160018	0.0314765	0.995285	0.0165118	6.72e-07	7.07e-05	0.0228567	0.0537056	0.00166045	0.0244643	0.000392952	0.55843
k__Bacteria;p__Actinobacteria;c__Coriobacteriia;o__Coriobacteriales;f__Coriobacteriaceae;g__Atopobium	0.422231	0.157152	0.58202	0.00399678	1.08e-06	0.689392	0.603722	0.807986	0.036124	0.121635	0.254281	0.0794936	0.205573	0.415914	0.00335873	0.456809	0.733207	0.0766272	0.471846	0.0550692	0.0801865	0.000170263	0.0336517	0.278628	0.00662064	0.398473	0.350531	0.037502	0.23405	0.124395	0.365112	0.0345146	0.00589714	0.267672	0.100322	0.250901	0.000103847	0.0120601	0.110008
k__Bacteria;p__Actinobacteria;c__Coriobacteriia;o__Coriobacteriales;f__Coriobacteriaceae;g__Eggerthella	0.017602	0.028167	0.00354438	0.014159	3.43e-05	0.183158	0.0348901	0.000756489	2.26e-05	3.78e-06	2.32e-06	0.167842	0.000419391	0.229211	0.84345	0.0882182	0.000985456	0.0167451	0.0304976	9.21e-05	0.757193	0.360567	0.434192	0.186223	0.000145034	0.00427659	0.000163839	4.96e-05	0.000913615	0.0145063	0.0936415	0.0350089	0.00526139	0.679756	0.179943	0.0126147	0.0473549	0.0014356	0.326947
k__Bacteria;p__Firmicutes;c__Bacilli;o__Turicibacterales;f__Turicibacteraceae;g__Turicibacter	0.0461736	0.197375	0.375173	0.150877	0.281453	0.669973	0.323307	0.713594	0.0306594	0.12521	0.319626	0.639786	0.0991757	0.157	0.988821	0.783362	0.667975	0.0106785	0.345448	0.924631	0.33498	0.00283399	0.0171347	0.159527	0.0134801	0.0332849	0.470632	0.0295225	0.859923	0.106104	0.574036	0.652512	0.641675	0.304184	0.242987	0.548298	0.252281	0.739604	0.775335
k__Bacteria;p__Firmicutes;c__Clostridia;o__Clostridiales;f__;g__	0.670497	0.615189	0.00931973	0.486062	0.0157286	0.00758299	0.510289	0.000341589	0.332341	0.546548	1.75e-05	0.00878403	0.0272372	0.00598148	0.401718	0.104149	0.000111316	0.819745	0.0113879	0.427858	0.155268	0.00647778	0.013905	0.00460019	0.0893966	0.523066	0.00387778	1.06e-06	0.527068	0.871946	0.119141	0.000912313	0.131682	0.10653	0.257436	0.591011	0.650534	0.0017791	0.829078
k__Bacteria;p__Firmicutes;c__Clostridia;o__Clostridiales;f__Clostridiaceae;g__	0.544929	0.48024	0.0307472	0.289164	0.0137854	0.823547	0.0907353	0.666749	0.00312847	0.900667	0.183542	0.497153	0.104364	0.177645	0.400334	0.00778935	0.751372	0.29812	0.0907266	0.0554464	0.581109	0.428934	0.172124	0.0995796	0.281027	0.984536	0.0615493	0.402758	0.0839278	0.00813603	0.0412097	0.48551	0.0309115	0.0438499	0.24301	0.985776	0.0392662	0.107757	0.334362
k__Bacteria;p__Firmicutes;c__Clostridia;o__Clostridiales;f__Lachnospiraceae;g__Anaerostipes	0.00424462	0.502936	0.0263102	0.078196	0.457555	0.653411	0.0655288	0.576206	0.262281	0.00114331	0.174917	0.955249	0.812483	0.0850798	0.272153	0.412303	0.447645	0.679876	0.548355	0.0184055	0.0674624	0.955858	0.142239	0.925696	0.524428	0.00502706	0.159154	0.644808	0.305434	0.390421	0.000687615	0.158761	0.979553	0.0704047	0.311488	0.00236992	0.809468	0.748199	0.135347
k__Bacteria;p__Firmicutes;c__Clostridia;o__Clostridiales;f__Lachnospiraceae;g__Oribacterium	0.442983	0.417033	0.111966	0.530543	0.0356008	0.0261899	0.689612	0.169155	0.199445	0.451704	0.797529	0.114919	0.696396	0.0251003	0.198675	0.135806	0.172556	0.174279	0.397315	0.160703	0.836455	0.179899	0.0494456	0.0791079	0.0972062	0.130325	0.651739	0.118938	0.123285	0.781701	0.844349	0.102828	0.554938	0.0570991	0.0797082	0.255302	0.789394	0.399149	0.700976
k__Bacteria;p__Firmicutes;c__Clostridia;o__Clostridiales;f__Ruminococcaceae;__	0.131007	0.189169	3.06e-05	0.513802	0.549814	7.03e-06	0.0314428	0.00484429	0.146274	0.0579217	2.12e-07	0.00279916	0.0367054	0.733346	0.00451968	0.745256	0.00258693	0.110972	0.000446474	0.355874	0.000123525	0.0237494	0.545374	0.00254194	0.32762	0.0349256	0.00338541	1.85e-05	0.304159	0.23179	0.00909953	1.62e-07	0.00190249	0.127421	0.164712	0.00372065	0.0887633	7.04e-05	0.654552
k__Bacteria;p__Firmicutes;c__Clostridia;o__Clostridiales;f__Ruminococcaceae;g__Anaerotruncus	0.0871501	0.348947	0.734672	0.187297	0.416208	0.231111	0.712562	0.516103	0.104762	0.149991	0.668567	0.897039	0.64801	0.970159	0.0413793	0.300031	0.48838	0.870727	0.103466	0.403119	0.322791	0.713905	0.229703	0.301199	0.769034	0.958501	0.875675	0.468842	0.603925	0.307959	0.17673	0.283579	0.063232	0.420914	0.52944	0.118054	0.308288	0.639721	0.0994536
k__Bacteria;p__Firmicutes;c__Clostridia;o__Clostridiales;f__Ruminococcaceae;g__Faecalibacterium	0.232531	0.112525	0.975755	0.0100319	0.100747	0.0265873	0.258885	0.550399	0.103723	0.903624	0.105211	0.0441457	0.111924	0.448976	0.65043	0.0170123	0.589293	0.664696	0.0729276	0.845137	0.789974	0.0168496	0.00957398	2.14e-05	0.285862	0.296424	0.935695	0.310347	0.12701	0.679869	0.512036	5.52e-15	0.857541	0.00470561	0.00171847	0.936781	0.160226	0.0112629	0.00552089
k__Bacteria;p__Firmicutes;c__Clostridia;o__Clostridiales;f__Ruminococcaceae;g__Gemmiger	0.0747911	0.919242	0.000573861	0.983785	0.365574	0.01245	0.536002	0.592162	0.0473522	0.0795751	0.00169233	0.931062	0.312464	0.0678016	0.29596	0.357921	0.5952	0.252342	0.0435796	0.893854	0.197259	9.48e-05	0.495377	0.000297402	0.116351	0.239385	0.210822	0.0255837	0.834229	0.613099	0.0312872	0.000164264	0.206345	0.00192305	0.152553	0.107852	0.31338	0.0276356	0.238881
k__Bacteria;p__Firmicutes;c__Clostridia;o__Clostridiales;f__Ruminococcaceae;g__Ruminococcus	0.18208	0.00697246	0.134836	5.49e-09	0.000969387	0.376415	0.142284	0.0393908	0.050455	0.51976	0.00582511	0.0579429	0.0179731	6.2e-05	0.0482533	1.83e-05	0.0231855	7.33e-09	3.56e-08	0.117382	0.671577	0.00648174	0.476351	6.95e-10	0.286094	0.000265206	0.0622009	0.812506	0.00187562	6.67e-06	0.107301	5.36e-12	0.688605	0.000861177	1.37e-11	0.53489	0.858406	1.64e-22	8.54e-05
k__Bacteria;p__Firmicutes;c__Clostridia;o__Clostridiales;f__[Mogibacteriaceae];g__	0.000245198	0.419124	0.00549599	0.124299	0.0725865	0.000120709	0.107123	0.245478	0.000251395	0.000267538	1.41e-06	0.000469986	0.352892	0.475362	7.66e-06	0.43098	0.153365	0.000875054	1.02e-09	0.265266	2.82e-06	0.468921	0.0475667	1.28e-06	0.513922	0.303457	0.0143335	0.00728678	0.00091402	0.947754	0.0031443	0.00186318	6.08e-10	0.0348602	0.709424	1.19e-08	7e-06	0.00743116	0.972419
k__Bacteria;p__Firmicutes;c__Clostridia;o__Clostridiales;f__[Tissierellaceae];g__Parvimonas	0.706693	0.807282	0.807339	0.0468684	0.0560423	0.937812	0.471944	0.0206979	0.873642	0.488577	0.908561	0.0646676	0.96451	0.340593	0.147615	0.835015	0.0253659	0.318101	0.992609	0.566246	0.481246	0.0235425	0.487881	0.342153	0.981951	0.0494519	0.715276	0.49046	0.555017	0.262454	0.573473	0.110623	0.124124	0.173525	0.0310475	0.292955	0.0851421	0.10965	0.875824
k__Bacteria;p__Firmicutes;c__Erysipelotrichi;o__Erysipelotrichales;f__Erysipelotrichaceae;g__Catenibacterium	0.0184675	0.612484	0.0261111	0.893845	0.410727	0.41888	0.391511	0.0551485	0.0539556	0.0836744	0.00285608	0.856772	0.330638	0.434427	0.471558	0.223341	0.0634835	0.575992	0.384226	0.0166015	0.0357286	0.886461	0.0717091	0.671305	0.248695	0.00731449	0.0146668	0.0901759	0.753451	0.0439097	0.00427816	0.537409	0.499329	0.990346	0.301841	0.00452671	0.379562	0.250406	0.527912
